# Supplementary material for: IGF1R regulates retrograde axonal transport of signalling endosomes in motor neurons
Source: EMBO Rep. 2020 Feb 7;21(3):e49129. doi: 10.15252/embr.201949129 (PMC7054680; doi:10.15252/embr.201949129)
Supplement: Supplementary file 4 — Movie EV2 [file EMBR-21-e49129-s004.zip › Movie_EV2/Movie_EV2.txt]

Movie EV2- Axonal transport of HcT containing organelles after 50 ng/ml IGF1 treatment 
