# Supplementary material for: IGF1R regulates retrograde axonal transport of signalling endosomes in motor neurons
Source: EMBO Rep. 2020 Feb 7;21(3):e49129. doi: 10.15252/embr.201949129 (PMC7054680; doi:10.15252/embr.201949129)
Supplement: Supplementary file 5 — Movie EV3 [file EMBR-21-e49129-s005.zip › Movie_EV3/Movie_EV3.txt]

Movie EV3- Axonal transport of HcT containing organelles after DMSO treatment
