# Supplementary material for: IGF1R regulates retrograde axonal transport of signalling endosomes in motor neurons
Source: EMBO Rep. 2020 Feb 7;21(3):e49129. doi: 10.15252/embr.201949129 (PMC7054680; doi:10.15252/embr.201949129)
Supplement: Supplementary file 8 — Movie EV6 [file EMBR-21-e49129-s008.zip]

Archive with 7 entries (4 files):
- Movie_EV6/
- Movie_EV6/Movie_EV6.avi
- Movie_EV6/Movie_EV6.txt
- __MACOSX/
- __MACOSX/Movie_EV6/
- __MACOSX/Movie_EV6/._Movie_EV6.avi
- __MACOSX/Movie_EV6/._Movie_EV6.txt
