# Supplementary material for: IGF1R regulates retrograde axonal transport of signalling endosomes in motor neurons
Source: EMBO Rep. 2020 Feb 7;21(3):e49129. doi: 10.15252/embr.201949129 (PMC7054680; doi:10.15252/embr.201949129)
Supplement: Supplementary file 9 — Movie EV7 [file EMBR-21-e49129-s009.zip › Movie_EV7/Movie_EV7.txt]

Movie EV7- EB3 comets in the axon after 50 ng/ml IGF1 treatment
