# Supplementary material for: IGF1R regulates retrograde axonal transport of signalling endosomes in motor neurons
Source: EMBO Rep. 2020 Feb 7;21(3):e49129. doi: 10.15252/embr.201949129 (PMC7054680; doi:10.15252/embr.201949129)
Supplement: Supplementary file 10 — Movie EV8 [file EMBR-21-e49129-s010.zip › Movie_EV8/Movie_EV8.txt]

Movie EV8- Example of HcT containing organelle trafficking in the mouse sciatic nerve
