# Supplementary material for: IGF1R regulates retrograde axonal transport of signalling endosomes in motor neurons
Source: EMBO Rep. 2020 Feb 7;21(3):e49129. doi: 10.15252/embr.201949129 (PMC7054680; doi:10.15252/embr.201949129)
Supplement: Supplementary file 11 — Source Data for Appendix [file EMBR-21-e49129-s012.zip]

Archive with 1 entries (1 files):
- embr201949129-sup-0012-SDataAppendixFigS7.tif
